# Supplementary material for: Evaluation of a Novel CLIA Monotest Assay for the Detection of Anti-Hepatitis E Virus-IgG and IgM: A Retrospective Comparison with a Line Blot and an ELISA
Source: Pathogens. 2021 Jun 1;10(6):689. doi: 10.3390/pathogens10060689 (PMC8228023; doi:10.3390/pathogens10060689)
Supplement: Supplementary file 1 [file pathogens-10-00689-s001.zip]

Archive with 1 entries (1 files):
- pathogens-1193101-supplementary.pdf
